# Supplementary material for: Estimating the potential reduction in future sickness absence from optimizing group-level psychosocial work characteristics: a prospective, multicenter cohort study in German industrial settings
Source: J Occup Med Toxicol. 2020 Nov 13;15:33. doi: 10.1186/s12995-020-00284-x (PMC7664018; doi:10.1186/s12995-020-00284-x)
Supplement: Supplementary file 1 — Additional file 1. [file 12995_2020_284_MOESM1_ESM.xlsx]

## Sheet: Supplement_Table
	Supplement Table 1
	Spearman-Correlation Coefficients of potential candidate predictors
		1	2	3	4	5	6	7	8	9	10	11	12	13	14	15	16	17	18	19	20	21	22	23	24	25	26	27	28	29	30	31	32	33	34	35	36	37	38	39	40	41
1	Age	1
2	Manual work (bluecollar = 0, wc = 1)	0.0593	1
3	Gender (male = 1, female = 2)	-0.1533	0.0505	1
4	Body mass index	0.2839	-0.213	-0.2169	1
5	Diastolic blood pressure	0.2878	-0.0107	-0.141	0.342	1
6	Systolic blood pressure	0.1796	-0.0868	-0.2088	0.3306	0.7476	1
7	Cholesterol	0.337	0.0252	-0.0761	0.2227	0.248	0.1759	1
8	HDL-Cholesterol (higher value = favourable)	0.3498	0.0077	-0.1703	0.2926	0.2556	0.1821	0.9539	1
9	LDL-to-HDL-Ratio	0.2594	-0.106	-0.3291	0.4519	0.2453	0.2001	0.5686	0.7294	1
10	Triglycerides	0.1554	-0.2091	-0.1989	0.4099	0.2569	0.2461	0.3689	0.399	0.6178	1
11	C-reactive protein	0.1042	-0.1621	0.1034	0.3847	0.1468	0.0918	0.0857	0.1094	0.2173	0.2208	1
12	γ-glutamyltransferase (GGT)	0.258	-0.1194	-0.3338	0.4478	0.3145	0.2918	0.3254	0.3558	0.4035	0.4192	0.2497	1
13	Glycosylated hemoglobin (HbA1c)	0.3848	-0.1296	-0.1233	0.2343	0.1525	0.1344	0.2288	0.2525	0.2527	0.1962	0.211	0.2366	1
14	Waist circumference	0.366	-0.2325	-0.3259	0.8574	0.3398	0.3285	0.2413	0.3201	0.4898	0.4237	0.3753	0.4821	0.2804	1
15	Metabolic syndrome	0.2354	-0.2355	-0.1354	0.5956	0.5068	0.5514	0.2143	0.2701	0.5315	0.6597	0.2958	0.4182	0.2384	0.6209	1
16	Framingham score risk	0.8246	-0.0918	-0.3411	0.4526	0.4788	0.4642	0.4325	0.4857	0.5359	0.4048	0.2022	0.4368	0.4368	0.5392	0.5151	1
17	Framingham relative risk index	0.1301	-0.273	-0.2252	0.4055	0.4588	0.6034	0.3004	0.3691	0.5641	0.4973	0.2423	0.381	0.2538	0.4293	0.6192	0.615	1
18	AUDIT-C index	0.1528	-0.0225	0.1032	-0.0218	-0.0574	-0.1051	-0.0313	0.0031	0.0886	-0.033	0.0044	-0.168	0.0872	-0.0236	-0.0012	0.066	-0.0785	1
19	Physical activity index (IPAQ)	-0.0431	0.0604	-0.0416	-0.0106	-0.0194	0.0484	-0.0468	-0.0483	-0.0695	-0.057	-0.0518	-0.0356	-0.0398	-0.0515	-0.04	-0.0445	-0.0204	-0.0659	1
20	Number of medical conditions	0.3107	0.0337	0.0118	0.1673	0.1177	0.0791	0.1146	0.1156	0.0986	0.0975	0.107	0.0957	0.1558	0.1806	0.1617	0.2933	0.1201	0.0259	0.0326	1
21	Smokers (self reported, 1 = smoker, 2 = non)	0.0881	0.2449	-0.0281	-0.0391	0.0196	-0.0325	0.013	-0.0029	-0.0982	-0.1246	-0.1537	-0.0974	-0.1258	-0.0621	-0.1238	-0.2277	-0.5586	0.0971	0.0338	0.0129	1
22	Number of regular medications	0.3255	-0.1046	-0.0231	0.2503	0.1611	0.1548	0.0799	0.0826	0.1212	0.161	0.1353	0.1639	0.2076	0.2734	0.2889	0.3813	0.2613	0.0516	-0.0307	0.3821	-0.0194	1
23	Nutritional index	0.0537	0.0174	0.1322	-0.0614	-0.0495	-0.0647	0.0037	-0.0201	-0.0719	-0.0895	-0.0373	-0.0904	-0.0358	-0.0807	-0.0699	-0.0266	-0.0952	0.0922	0.1093	-0.0147	0.067	-0.0003	1
24	Commitment to the workplace	-0.0542	0.1079	-0.0476	-0.0235	-0.0231	-0.052	-0.0149	-0.0051	0.0119	-0.0309	-0.0054	-0.0099	-0.0289	-0.0225	-0.0595	-0.0493	-0.0306	0.0495	-0.0337	-0.0518	0.0121	-0.0428	0.0258	1
25	Quality of leadership	-0.0559	0.06	-0.0117	-0.0437	-0.0113	-0.0225	-0.0293	-0.0277	-0.036	-0.0512	0.0368	-0.0245	-0.0293	-0.0412	-0.0611	-0.056	-0.0317	0.0161	-0.0249	-0.0905	0.0059	-0.0786	0.0528	0.2845	1
26	Cognitive stress	-0.077	0.0583	-0.0062	-0.0244	0.0181	0.0283	-0.0311	-0.0266	-0.019	-0.0443	-0.0036	-0.0223	-0.04	-0.0354	-0.0295	-0.0652	-0.016	0.072	0.0288	-0.1716	0.0113	-0.1435	0.0937	0.1052	0.2201	1
27	Emotional demands	-0.1795	-0.1038	0.048	-0.0462	-0.0312	0.0129	-0.081	-0.088	-0.0758	-0.0516	0.0198	-0.0473	-0.0491	-0.0725	-0.0416	-0.1458	0.0001	-0.0083	0.0101	-0.1345	-0.0263	-0.0978	0.0314	0.0426	0.288	0.319	1
28	Physical demands	0.0008	0.2946	-0.0148	-0.0698	-0.0085	-0.0326	0.0129	0.0061	-0.0383	-0.0772	-0.0421	-0.0282	-0.0575	-0.0711	-0.1001	-0.0357	-0.082	-0.0212	0.0279	-0.0737	0.0674	-0.1104	0.0342	0.2181	0.3133	0.2211	0.1596	1
29	Quantitative demands	-0.0422	-0.2912	0.0507	0.0896	0.0174	0.0652	-0.0278	-0.0349	0.0025	0.0843	0.0676	0.0156	0.0355	0.078	0.1074	0.0238	0.1339	-0.0075	0.0062	-0.0577	-0.1178	-0.0079	0.0031	-0.0884	0.1533	0.1968	0.4174	0.0743	1
30	Influence at work	-0.0041	0.2785	-0.0959	-0.0331	0.0107	-0.0105	-0.0022	0.0081	0.005	-0.0495	-0.0067	0.0092	-0.0353	-0.0344	-0.0697	-0.0162	-0.067	-0.0273	0.0351	-0.0627	0.0952	-0.076	0.0367	0.2739	0.3258	0.1563	0.0743	0.3617	0.0041	1
31	Predictability	0.016	0.0204	-0.0124	-0.0206	-0.0321	-0.0354	-0.0086	-0.0069	-0.0058	-0.013	0.0377	0.0001	0.02	-0.0157	-0.0317	0.0142	0.0012	0.0756	-0.0695	-0.0988	-0.0381	-0.0453	0.0709	0.3234	0.5243	0.2296	0.2401	0.298	0.122	0.2965	1
32	Job satisfaction	-0.0405	0.2208	0.019	-0.0977	-0.0124	-0.0325	-0.0198	-0.0265	-0.0648	-0.1015	-0.0118	-0.0476	-0.0584	-0.0977	-0.1095	-0.0756	-0.0856	0.0049	-0.009	-0.1159	0.0487	-0.1309	0.0451	0.3702	0.6051	0.308	0.3078	0.484	0.0977	0.4238	0.5139	1
33	Possibilities for development	-0.0557	0.3084	-0.0645	-0.1003	-0.0016	-0.0314	-0.0092	-0.0016	-0.0211	-0.0813	-0.0404	-0.0086	-0.0694	-0.0926	-0.1093	-0.0706	-0.0809	-0.0305	0.0579	-0.0549	0.0725	-0.1112	0.0472	0.3738	0.3697	0.1923	0.0602	0.4305	-0.1732	0.4932	0.3191	0.5557	1
34	Meaning of work	0.0057	-0.0634	-0.0549	0.0253	0.0226	0.0149	-0.0038	0.0081	0.0269	0.0152	0.0496	0.0339	0.0251	0.0391	0.0141	0.0378	0.0546	0.0538	-0.0108	-0.0655	-0.0623	-0.0299	0.0612	0.4306	0.4212	0.2651	0.2607	0.2718	0.0893	0.2657	0.4315	0.5205	0.487	1
35	Social support from colleagues	-0.1385	0.1102	0.0354	-0.0784	-0.0313	-0.0199	-0.059	-0.0619	-0.077	-0.0878	0.0051	-0.0448	-0.0693	-0.1025	-0.089	-0.1361	-0.0545	-0.0311	0.0118	-0.1099	0.0137	-0.1195	0.0456	0.2479	0.5005	0.2613	0.3147	0.3347	0.149	0.2989	0.3306	0.5345	0.3593	0.3324	1
36	Work life conflict	-0.0439	-0.0354	0.0606	-0.0152	-0.012	-0.0034	-0.0391	-0.0457	-0.0357	-0.0258	0.0312	-0.0403	-0.0063	-0.0262	-0.014	-0.0453	-0.0069	0.066	0.0042	-0.1281	-0.0086	-0.0753	0.0759	0.1037	0.2939	0.3768	0.41	0.2637	0.4423	0.1711	0.2691	0.3263	0.095	0.2507	0.2745	1
37	Burnout	-0.0886	0.1446	-0.0545	-0.0985	-0.0025	0.0198	-0.0469	-0.0494	-0.0733	-0.096	-0.0782	-0.0446	-0.0726	-0.1074	-0.0997	-0.1053	-0.0863	0.0068	0.049	-0.2411	0.0765	-0.2182	0.0794	0.1339	0.2905	0.6215	0.3484	0.3296	0.2131	0.2578	0.2596	0.4097	0.2767	0.2792	0.3141	0.457	1
38	SF-12 physical summary index	-0.3012	0.2468	0.0403	-0.2695	-0.1074	-0.0834	-0.1046	-0.1238	-0.1728	-0.1882	-0.1938	-0.1629	-0.1939	-0.3025	-0.2383	-0.326	-0.1876	-0.0629	0.048	-0.3169	0.0755	-0.3484	0.0111	0.1087	0.1211	0.161	0.0928	0.2736	-0.0482	0.1568	0.0746	0.2351	0.2311	0.0661	0.1922	0.102	0.3149	1
39	SF-12 mental summary index	-0.0346	0.0663	-0.039	-0.0203	0.0137	0.0304	-0.0318	-0.0281	-0.0261	-0.0433	0.0003	-0.0037	-0.025	-0.0244	-0.0303	-0.0364	-0.0225	0.0228	0.0495	-0.1367	0.0477	-0.1319	0.0728	0.1044	0.2588	0.5863	0.3555	0.2242	0.2192	0.1881	0.2388	0.347	0.2129	0.2743	0.2962	0.3798	0.6315	-0.0587	1
40	Daytime sleepiness	-0.0325	0.0914	-0.0131	-0.0872	0.0318	0.0288	0.0014	0.0009	-0.0278	-0.0574	-0.033	-0.0233	-0.0486	-0.0695	-0.0526	-0.0389	-0.0352	0.0891	-0.0169	-0.1422	0.0437	-0.1198	0.0848	0.0775	0.1767	0.3504	0.1937	0.1877	0.0826	0.1345	0.179	0.2293	0.1385	0.1701	0.1637	0.2603	0.4211	0.1577	0.2974	1
41	Work ability	-0.2992	0.1917	0.0252	-0.2179	-0.0992	-0.0734	-0.119	-0.1265	-0.1494	-0.1742	-0.1233	-0.1427	-0.1667	-0.2411	-0.2125	-0.3145	-0.1735	-0.0376	0.0584	-0.5811	0.0565	-0.3854	0.0604	0.1996	0.3177	0.4436	0.3067	0.3655	0.0905	0.27	0.2485	0.4508	0.3456	0.29	0.3685	0.3213	0.575	0.5014	0.4418	0.2992	1
	Legend: all data where a larger value implies possible risk are highlighted in bold and red
